# Supplementary material for: Clinical phenotype and outcomes in autoimmune encephalitis after herpes simplex virus encephalitis: A systematic review and meta-analysis
Source: J Infect. Author manuscript; Available in PMC 2026 Jan 29. (PMC7618681; doi:10.1016/j.jinf.2025.106566)
Supplement: Supplementary Material [file EMS212239-supplement-Supplementary_Material.zip]

Archive with 4 entries (4 files):
- 1-s2.0-S0163445325001604-mmc1.docx
- 1-s2.0-S0163445325001604-mmc4.pdf
- 1-s2.0-S0163445325001604-mmc2.pdf
- 1-s2.0-S0163445325001604-mmc3.pdf
